# Supplementary material for: GGPPS1 predicts the biological character of hepatocellular carcinoma in patients with cirrhosis
Source: BMC Cancer. 2014 Apr 9;14:248. doi: 10.1186/1471-2407-14-248 (PMC4028285; doi:10.1186/1471-2407-14-248)
Supplement: Additional file 1: Table S1 — Basic demographic and clinical characteristics of 70 HCC patients. [file 1471-2407-14-248-S1.xlsx]

## Sheet: Table S1
Table S1 Basic demographic and clinical characteristics of 70 HCC patients
IDNUM	Gender	Age	White blood cells	Platelets	Ascites	Prothrombin time	Albumin	Bilirubin	Glucose	Stage	T stage	Difference	Tumor size	Necrosis	Membrance invaded	Vessel invaded	Multiple	CD34	COX2	EGFR	PCNA	P53	VEGF	Early recurrence	Recurence	AFP	Hbeab	HBeAg	HBsab	HBsAg	HBcab	Cirrhosis	Hepatitis	GGPPST	GGPPSA
866105435882392	1	31	9.2	102	0	12.9	35.1	21.5	4.22	1	1	2	.	0	0	0	0	.	1	.	0	1	1	1	1	139	1	0	0	1	1	1	1	0	0
870098690780352	1	39	14.8	173	0	11.7	34.1	23.2	8.38	2	2	2	4.5	0	0	1	1	0	0	.	0	.	.	1	1	24.9	.	.	.	.	.	0	0	0	0
867952161563502	1	44	4.6	154	0	13.2	37.8	13.4	.	1	1	.	.	0	0	0	0	0	1	1	0	1	1	1	1	5.3	0	1	0	1	1	0	1	0	2
870679419977832	1	44	5.2	122	0	12.6	39.8	19.5	4.33	1	1	.	4	0	0	0	1	0	1	0	0	.	1	1	1	6.8	1	0	0	1	1	0	1	0	1
866762260363962	1	46	6.6	90	0	25.3	33.9	69.1	4.86	3	3	.	11	0	0	0	4	0	1	1	0	0	1	1	1	363	0	0	0	1	1	0	0	0	0
866357668104880	1	75	10.4	258	0	13.4	37.5	9.7	8.28	2	2	2	.	0	0	0	0	.	1	1	0	1	1	0	0	6.4	1	0	0	1	1	1	1	0	0
811024854393925	1	79	5.5	164	0	11.6	32.4	17.4	11.72	2	2	.	5	0	0	0	1	1	1	0	1	0	1	0	1	2020	0	0	1	0	0	0	0	0	0
874498819095412	1	37	8	168	0	14.3	39.6	18.5	5.17	3	3	.	.	0	0	1	1	1	1	1	0	1	0	0	0	24.9	0.01	0.33	0	250	11.17	1	0	0	1
868563861295232	0	41	11.9	320	0	12.4	36.6	7.6	5.33	1	1	.	.	0	0	0	0	0	1	.	0	1	1	0	0	139	1	0	0	1	1	0	1	0	0
866874883141824	1	56	8.9	149	0	17.7	28.2	64.7	8.66	3	3	.	.	0	0	0	0	0	0	.	0	.	.	0	0	2.2	.	.	.	.	.	0	0	0	0
872765941402180	1	56	10.2	192	0	.	.	.	.	1	1	1	.	0	0	0	0	1	1	1	0	0	1	1	1	10000	.	.	.	.	.	1	1	0	0
871025578345682	1	64	6.4	112	0	17.5	31.1	8.7	5.06	2	2	2	1.5	0	0	1	1	0	0	1	0	0	1	0	0	363	.	.	.	.	.	1	0	0	0
840823688614890	1	35	5.7	178	0	11.4	46.7	4.3	5.48	4	4	2	9.7	0	1	1	0	1	0	2	2	1	.	0	0	363	1	0	0	0	1	0	1	1	1
848159712953124	0	41	15.8	87	0	12.4	41.5	8.6	.	2	2	.	.	0	0	1	1	0	1	0	1	0	.	0	1	9.8	1	0	0	1	1	1	1	1	0
877270947702074	1	41	8.5	139	0	14.7	33.2	10.2	11.42	2	2	.	8	1	0	1	1	0	0	.	0	.	.	0	0	419	0.82	1.16	0	175.16	12.93	1	1	1	0
871710920084950	1	43	8.8	95	0	12.4	35.2	20.7	4.92	3	3	3	14	0	0	1	1	0	0	.	0	.	.	0	0	363	1	0	0	1	1	1	1	1	0
852822416480777	1	48	6.1	77	0	12.2	36	15.7	5.76	2	2	.	2	0	0	1	1	1	1	0	1	0	.	0	1	3	1	0	0	1	1	1	1	1	1
851323875751728	1	48	2.7	89	0	14.3	35.9	78.6	11.2	4	4	2	5.5	0	1	1	1	.	1	1	1	0	.	0	0	363	0	0	1	0	0	1	1	1	0
873245742461732	1	50	8.3	63	0	13.7	36	28.4	6.16	1	1	2	4.5	0	0	0	1	1	1	1	0	0	1	0	0	363	1.58	1.6	0	250	11.01	1	1	1	0
868266739984320	1	53	.	.	0	.	.	.	.	2	2	2	.	0	0	0	0	0	0	.	0	.	.	0	0	139	.	.	.	.	.	1	0	1	0
860658402912588	1	53	2.7	91	0	14.6	41.6	4.8	4.99	4	4	.	.	0	1	1	1	1	.	.	.	.	.	0	0	363	0	0	0	1	1	1	1	1	0
838537857926340	1	54	7.6	110	0	13.1	35.9	19	.	3	3	.	10	0	0	1	1	0	1	1	0	1	1	0	0	4.5	.	.	.	.	.	0	1	1	0
870862127531994	1	55	5.2	81	0	13.1	33.3	8.9	5.42	4	4	.	.	0	0	0	0	0	1	1	0	0	0	0	0	42.4	1	0	0	1	1	1	0	1	0
877484236346776	1	56	5.4	86	0	17.9	31.7	27.6	5.09	1	1	2	4	0	0	0	1	1	1	1	0	0	1	0	0	6.8	1	0	0	1	1	1	1	1	0
870398965263950	1	60	5.5	96	0	12.7	33.2	24.6	5.24	3	3	2	11	0	0	1	1	0	1	1	0	.	1	1	1	108	1	0	1	0	1	0	1	1	0
876485405222159	1	77	6.9	285	0	12.6	34.4	5	5.18	3	4	.	.	0	0	0	0	0	1	0	0	1	1	0	0	550	2.07	0.56	58.42	0.03	0.64	0	0	1	0
865639793162326	1	36	6.5	60	0	13	41.3	7.6	5.37	4	4	2	7	0	0	1	0	.	1	2	.	2	0	0	1	44.6	0	1	0	1	1	1	1	1	1
849343980679564	1	41	11.4	204	0	12.8	33.7	12.6	3.75	2	2	2	3	0	0	1	1	0	0	0	0	0	.	1	1	550	1	0	0	1	1	1	1	1	0
867322416017040	1	43	3.96	101	0	12.1	41.9	5.2	4.96	4	4	2	7	0	1	1	1	.	3	3	.	0	0	0	0	2.89	0	1	0	1	1	1	1	1	0
885695890014756	1	43	2.8	60	0	12.1	35.1	9	7.54	4	4	1	8.3	0	1	1	1	.	2	1	.	1	3	0	1	11.1	1	0	1	0	1	1	1	1	2
860877675533824	1	48	8.4	133	0	14	31.7	21	.	2	2	.	8	1	0	1	0	1	1	1	1	1	0	0	1	10000	.	.	.	.	.	1	1	1	0
870560867992878	1	52	7.3	188	0	13.4	34.6	7.3	6.35	3	3	2	5	0	0	0	2	1	0	.	0	.	.	0	0	419	0	0	0	1	1	1	0	1	0
851842595974359	1	58	5.8	192	0	13.8	38.9	4.3	8	4	4	2	5	0	1	1	0	.	2	2	1	0	.	0	0	38.6	1	0	0	0	1	1	1	1	0
872859121545060	1	59	7	153	0	12.2	35.3	14.3	5.14	2	2	.	.	0	0	0	0	0	1	0	0	0	0	0	0	2.9	0.28	0.24	3.03	0.01	13.78	0	0	1	1
869588415211030	0	59	4.8	322	0	.	35.1	11.2	8.36	3	3	3	6.5	0	0	1	1	0	0	.	0	.	.	0	0	442	.	.	.	.	.	1	1	1	0
868880400155600	1	60	9.9	188	0	11.7	33.3	19.5	4.81	3	3	2	.	0	0	0	0	0	0	.	0	1	1	0	0	1.4	1	0	1	0	1	0	0	1	0
870543703873494	1	61	10.6	154	0	12.1	34.4	13	5.08	3	2	.	5.5	0	0	1	1	0	1	0	0	1	0	0	0	21.7	1	0	0	1	1	0	0	1	1
877176829989096	1	61	8.2	295	0	11.3	34.5	11.6	6.39	2	2	.	.	0	0	0	0	1	0	.	0	.	.	0	0	39.7	0	0	1	0	0	0	1	1	0
876726902165795	1	63	8.4	274	0	11.2	35.9	10.8	5.41	1	1	3	3	0	0	0	1	0	0	.	0	.	.	0	0	2.3	0.17	0.36	19.1	0.02	13.41	1	0	1	0
871300733930467	1	64	4	63	0	13.3	32.1	34.4	6.79	2	2	.	13	0	0	1	1	1	0	.	0	.	.	0	0	363	1	0	0	1	1	1	1	1	1
875379303117099	1	68	2.7	96	0	13	36.9	13.7	4.78	3	3	.	5.5	0	0	1	1	0	1	1	0	1	1	1	1	944	2.3	19.18	0	250	12.2	1	1	1	1
847366504919550	1	77	5.8	162	0	10.9	35.8	14.2	6.2	2	3	.	6.5	0	0	1	1	0	1	0	1	1	.	0	1	10.6	1	0	0	1	1	0	0	1	0
850875589403532	1	35	8	181	0	12.9	45.3	15.6	.	3	3	2	8.5	0	1	1	3	0	1	0	1	0	.	0	1	3.9	0	0	0	0	0	0	0	2	2
868243625466075	1	55	8	46	0	14.8	31	37.4	7.31	3	3	.	6	0	0	1	0	1	1	1	0	0	1	0	1	4.4	0	1	0	1	1	0	1	1	0
876454566756210	1	58	5.5	170	0	14.4	39.5	18.5	5.3	3	3	.	16	0	0	1	1	0	1	0	0	1	1	0	0	6.4	2.95	49.31	141.53	0.68	11.87	1	1	1	1
876730151674506	1	62	8.5	108	0	12.1	28.4	38.8	6.43	3	3	.	8	0	0	0	1	0	1	1	0	.	1	0	0	363	0	0	1	0	0	1	0	1	0
874112677086100	1	74	9.3	152	0	11.1	35.2	13.3	5.82	2	3	.	.	0	0	1	0	0	1	1	0	1	1	0	0	363	0	0	0	0	0	0	0	1	0
872659573304766	1	51	5	98	0	12.9	33.2	15.1	.	3	3	.	7	0	0	1	1	0	1	0	0	1	1	0	0	2.3	1	0	0	0	1	1	1	1	0
876991103963061	1	53	8.6	157	0	12.1	30.4	17.3	9.6	1	1	.	14	1	0	0	1	0	1	0	0	1	0	0	0	13.2	17.5	330.78	0.29	142.6	12.24	1	1	1	0
871366065315678	1	55	6.3	122	0	12.4	38.3	31.1	4.53	3	3	2	5	0	0	0	1	1	1	1	0	1	1	0	0	363	1	0	0	0	1	1	0	1	0
903612790239005	1	59	4.5	139	0	11.6	39.8	2.5	12.16	4	4	2	7.6	0	1	1	0	.	.	.	.	.	.	0	0	29.7	1	0	0	1	1	1	1	1	0
876185181936904	1	60	10	103	0	14.2	32.3	43.6	6.69	3	3	.	10	0	0	1	4	0	1	1	0	1	1	0	0	10000	1.5	8.19	0	250	13.38	1	1	2	1
866441749401312	0	62	14.5	104	0	11.3	29.2	15.3	6.71	3	3	.	8	0	0	0	1	0	0	1	0	0	0	0	0	1.8	1	0	1	0	1	0	0	1	0
872781750221805	1	63	10.5	83	0	15.4	30.3	19.9	5.31	2	2	2	5	0	0	0	2	0	1	0	0	0	1	0	0	3	1	0	0	1	.	1	1	2	2
867913557107256	0	45	3.4	98	0	.	38.6	11.7	9.36	1	1	.	3.5	0	0	0	1	0	1	1	0	1	1	0	0	22.6	.	.	.	.	.	1	0	3	0
876629612237463	1	55	7.2	84	0	11.6	30	23.4	4.11	3	3	.	12.5	0	0	0	1	0	1	1	0	1	1	0	0	139	0.02	0.55	0.65	204.27	17.63	0	1	2	1
870860323742530	1	61	11.3	110	0	12.1	30.4	28.7	5.17	3	3	2	15	0	0	0	1	0	1	0	0	1	1	0	0	10.9	1	0	0	1	1	0	0	0	0
873983509838384	1	62	5.5	150	0	13.1	33.3	19.8	5.51	4	4	.	.	0	0	0	0	0	1	0	0	0	1	0	0	1.2	0	0	1	0	1	0	0	0	1
870641555358674	1	63	6.9	175	0	13	36.6	18.2	5.73	2	2	.	9	1	0	0	1	0	1	0	0	1	1	0	0	6.9	1	0	0	1	1	1	1	0	0
867737654963202	1	66	.	.	0	.	.	.	.	1	1	3	2	0	0	0	0	0	0	0	0	0	0	0	0	944	0	0	0	0	0	0	0	0	0
846604794850084	0	41	8.8	237	0	11.5	32.6	6.1	5.72	2	2	.	9.5	0	0	1	1	0	1	0	1	.	.	0	0	363	1	0	0	1	1	0	0	0	0
866180919335571	1	43	7.6	148	0	12.9	34	26.6	.	1	1	.	3.5	0	0	0	1	1	1	.	0	1	1	1	1	53.1	0	1	1	0	1	1	1	0	1
868941164101590	1	49	7.8	170	0	11.8	37.9	13.8	5.13	3	3	2	7.5	0	0	1	1	0	0	1	0	1	1	1	1	51.7	0	1	0	1	1	1	1	2	1
852339531444729	1	52	9.9	177	0	11.9	37.8	18.7	4.27	2	2	.	4	0	0	0	1	0	1	0	1	0	.	0	1	11	1	0	0	1	1	0	1	0	0
845295796748128	1	55	4.5	177	0	11.6	44.5	31	.	1	1	2	.	0	0	0	1	0	1	.	1	1	.	0	1	6.2	.	.	.	.	.	0	1	0	0
871027092989006	0	59	5.4	101	0	11.9	37.2	19.4	5.28	3	3	2	12	0	0	1	1	0	1	.	0	0	1	0	0	10000	.	.	.	.	.	1	1	0	0
873763168642695	1	60	7	180	0	12.1	33.4	14.6	5.39	1	1	.	3.5	0	0	0	1	0	1	0	0	1	1	1	1	442	1	0	0	1	1	1	1	0	0
867973785157440	1	61	6.6	151	0	12.1	30.6	12	4.36	1	1	.	.	0	0	0	0	1	1	0	0	1	1	1	1	6.2	1	0	0	1	1	1	1	0	1
873589727123208	0	57	5.5	235	0	10.6	42	4.9	5.08	4	4	2	3.5	0	1	1	0	.	1	0	.	1	3	0	1	1.08	0	0	0	0	0	0	0	1	0
847240905740383	1	51	5.6	106	0	14.2	39.6	8.4	6.15	4	4	2	18	1	1	1	0	1	2	1	2	1	.	0	0	363	0	0	0	1	0	1	1	1	2
*GGPPST represents GGPPS1 antigen in tumor tissues, and GGPPSA represents GGPPS1 antigen in adjacent non-tumor tissues.
